# Supplementary material for: Evaluating the current state of Mendelian randomization studies: a protocol for a systematic review on methodological and clinical aspects using neurodegenerative disorders as outcome
Source: Syst Rev. 2018 Sep 24;7:145. doi: 10.1186/s13643-018-0809-3 (PMC6154408; doi:10.1186/s13643-018-0809-3)
Supplement: Supplementary file 2 — Data abstraction form. (XLSX 23 kb) [file 13643_2018_809_MOESM2_ESM.xlsx]

## Sheet: Tabelle1
			Additional file 2
			Data extraction form
S.No.	Questionnaire	MR Article section	Variable explanation (value type)	Value label
1	Not required	Not applicable	Serial number (integer)	Number of independent object-exposure MR associations
2	v01 Q1	Title/abstract	First author (text)	Name of the first author
3	v01 Q1	Title/abstract	pub_date (integer)	Year of publication
3	v01 Q1	Title/abstract	Name of the journal (text)	Name of the journal
4	v01Q2	Title/abstract	Article number (integer)	Mendelian Randomization Systematic Review Paper number
5	To be added	Title/abstract	Reason for splitting of MR analysis into several sub-analysis (text)	Different exposure
				Different outcome
				Different specifc exposure
				Different specifc outcome
				Different population
				Combinations
				No splitting
Entry into records
6	Date stamps	Not applicable	Screnning date_1	Date of filing the paper and marking the paper in the figure 1
			15 min (avg)	Not Available
7	Date stamps	Not applicable	Screnning date_2	Date of filling the questionnaire
			60 min (avg)	Not Available
8	Date stamps	Not applicable	Screnning date_3	Date of entering in the Excel sheet and completing the missing information
			60 min (avg)	Not Available
9	Date stamps	Not applicable	Screnning date_4	Date of entering in the Excel sheet and compleiting the missing information
			30 min (final proofreading)	Not Available
				Stroke
				Cardiovascular disorder
				Diabetes
				Not Available
11	To be added	Title/abstract	Serial number (integer)	Mendelian Randomization Systematic Review Analysis
12	To be added	Title/abstract	Main outcome (categorical)	Alzheimer's disease
				Amylotrophic Lateral Sclerosis
				Dementia
				Huntington's disease
				Multiple sclerosis
				Parksinson's disease
				Vascular dementia
13	To be added	Title/abstract	Exposure (text)	e.g. LDL cholesterol
				e.g. Fasting Glucose
				e.g. Vitamin D level
				e.g. Smoking quantity
14	To be added
		Title/abstract	Association (categorical)	Positive assocaiton
				Negative association
				No association
15	v01 Q13
		Title/abstract	Association estimate type (categorical)	Odds ratio
				Risk tratio
				Hazards ratio
15	v01 Q13
		Not applicable	Study included in the systematic review (categorical)	Included
				Excluded
15	v01 Q13
		Not applicable	Reason for exclusion (text)	e.g. MR methodology not clear
				e.g. 2 stage MR based paper
		Methods	Study used for priotirizing genetic variants (text)	Name of the first author
		Abstrat/methods	Criteria used for selection of SNPs for construction of genetic risk score (categorical)	GWAS ( p-val<5x 10-8)
				GWA meta-analysis ( p-val<5x 10-8)
				Functional hypothesis
				Candidate gene meta-analysis
15	To be added
		Methods/ source gwas study	Strategy for prioritizing genetic variant from GWAS / GWA-meta-analysis (categorical)	Discovery cohort
				Discovery and replication cohort
				Discovery or replication cohort
				Discovery and/or replication cohort
				Secondary analysis
		Methods/ source gwas study	No. of inidviduals in GWAS study used for prioirtizing SNPs (integer)	Not applicable
		Methods/ source gwas study	Ethnicity of gwas population used for prioritzing genetic instrument (categorical)	Europeaans/ Caucasian
				Multiple ethnicities (Transethnic)
17	To be added
		Methods/ source gwas study	General confounders adjusted in orginal GWAS (text)	e.g. Age, sex, PCA etc.
17	To be added
		Methods/ source gwas study	Study specific confounders adjusted in orginal GWAS (text)	e.g. BMI, season, smoking status etc.
17	To be added
		Methods/ source gwas study	Exposure in orginal GWAS (text)	e.g. Lipids, BMI, Diabetes, Smoking, Education etc.
				Not available/Not clear
19	To be added
		Abstract/Results	Increase or decrease in effect of genetic risk score on exposure per unit increase in allele (categorical)	Increase in effect per allele
				Decrease in effect per allele
18	To be added
		Methods/ source gwas study	No. of SNPs associated in the GWAS study used for prioritizing genetic instrument (integer)	Number of SNPs reported in the original GWAS study
19	To be added
		Methods/ source gwas study	Variation explained by the genetic instruement in the GWAS study used for priotriziing the genetic isntrument (numeric)	Variance explained by the instrument in the original GWAS study
				Not available/Not clear
20	To be added
		Methods	Checking of LD between the prioritized SNPs in an independent population (categorical)	Checked using self data
				Checked using independet data
				Checked using online data
		Methods	Including a proxy SNP in the study (categorical)	Yes
				No
		Abstract/methods	No. of populations used to conduct the MR study (categorical)	Single sample
				Two sample
				Sub sample
				Single and two sample
		Abstract/methods	Type of data used from the populations to conduct the MR study (categorical)	Individual data
				Summary data
				Both
		Methods	Study used for extracting data on outcome (if using summary level data) (text)	Author et al. Year of publication
		Methods/ source gwas study	Type of study used for extracting data on association of genetic variant with outcome (if using summary level data) (categorical)	GWAS
				GWA meta-analysis
				Candidate gene meta-analysis
15	To be added
		Methods/ source gwas study	Strategy for extracting data on association of genetic variant with outcome from GWAS/ GWA-meta-analysis (categorical)	Discovery cohort
				Discovery and replication cohort
				Discovery or replication cohort
				Discovery and/or replication cohort
				Secondary analysis
		Methods/ source gwas study	Specific subtype of outcome studied (text)	e.g. a different scale used for the same outcome eg. Memory probability; dementia scale
		Methods	Ethninicty of the population in which outcome was measured	Europeans/ Caucasian
			(categorical)	Multiple ethnicities (Transethnic)
		Methods	Diagnostic criteria used for defining the outcome (text)	ICD-9 code 340.xx for MS; NINCDS-ADRDA for AD; DSM-IV for dementia
		Methods	Coding of outcome variable (categorical)	Binary
		Methods	No. of cases with data on outcome variable (integer)	No. of controls with data on outcome variable
		Methods	No. of controls with data on outcome variable (integer)	No. of controls with data on outcome variable
17	To be added
		Methods/ source gwas study	General confounders adjusted in association analysis of genetic variant with outcome (text)	Age, sex, PCA etc.
17	To be added
		Methods/ source gwas study	Study specific confounders adjusted in association analysis of genetic variant with outcome (text)	BMI, season, smoking status etc.
		Abstract/methods	Specific exposure variable explored in the current study (text)	A differenet transformation used; a different biomarker used for the same exposure variable (e.g. Smoking, education)
		Methods	Ethninicty of the population in which exposure was measured (categorical)	Europeaans/ Caucasian
				Multiple ethnicities (Transethnic)
32	v01 Q5
		Methods	Coding of expsoure variable (categorical)	Binary
				Continuous
33	v01 Q8
		Methods	No. of cases with data on exposure variable (integer)	No. of cases with data on exposure variable
34	v01 Q8
		Methods	No. of controls with data on exposure variable (integer)	No. of controls with data on exposure variable
17	To be added
		Methods/ source gwas study	General confounders adjusted in association analysis of genetic variant with exposure (text)	Age, sex, PCA etc.
17	To be added
		Methods/ source gwas study	Study specific confounders adjusted in association analysis of genetic variant with expsoure (text)	BMI, season, smoking status etc.
17	To be added
		Abstract/methods	No. of SNPs used as genetic instrument in the current study (integer)	No. of SNPs used as genetic instrument in the current study
17	To be added
14	v1 Q31
		Methods/ Results	Test for MRI (categorical)	Self data set
			(Assocaition of GRS with exposure)	Self indepdent data set
				Self data set and self independent data set
				Not tested
37	To be added
		Methods/ Results	No. of cases in which MRI was tested (integer)	No. of cases in which MRI was tested
38	To be added
		Methods/ Results	No. of controls in which MRI was tested (integer)	No. of controls in which MRI was tested
39	v01 Q37
		Methods/ Results	MRI tested in each SNP of the genetic instrument (categorical)	Yes
				No
40	To be added
		Methods/ Results	Variation explained by the genetic instruement in the population under study (numeric)	R-square
41	v01 Q38
		Methods/ Results	Number of model parameters used in the original GWAS study (numeric)	NA
41	v01 Q38
		Methods/ Results	Number of independent tests in the original GWAS study (numeric)	NA
41	v01 Q38
		Methods/ Results	F-statisitcs of the genetic instrument (numeric)	NA
41	v01 Q38
		Methods/ Results	Provided strength of association of genetic instrument in their own dataset (categorical)	Yes (F-statistic)
				Yes (Other measure)
				No
41	v01 Q38
		Methods/ Results	Dropped SNP due to poor association in their own dataset (categorical)	Yes
				No
43	v01 Q39, 40
		Discussion	Test for MRII (Check for absence of pleitropic assumption) (categorical)	Yes using online literature/
				No
41	v01 Q38
		Methods/ Results	Test for MRIII (Association of GRS with confounders)	Self data set
			(categorical)	Self indepdent data set
				Literature based
41	v01 Q38
		Methods/ Results	Confounders tested for assocaition with genetic instrument (text)	e.g. age, gender etc.
41	v01 Q38
		Methods/ Results	No. of cases in which MRIII was tested (integer)	No. of cases in which MRI was tested
41	v01 Q38
		Methods/ Results	No. of controls in which MRIII was tested (integer)	No. of controls in which MRI was tested
41	v01 Q38
		Methods/ Results	Dropped SNP due to association with confounders in their own dataset	Yes
			(categorical)	No
41	v01 Q38
		Methods/ Results	Tested for linearity of casuality	Yes
MR methodology			(categorical)	No
41	v01 Q38
		Methods/ Results	Method of computation of genetic risk score	Weighted
			(categorical)	Unweighted
				Both
				Not applicable
41	v01 Q38
		Methods/ Results	Method of causal estimate	Ratio of coefficients estimator
			(categorical)	Two stage least square
				Control function estimator
				Limited information likelihood method
				Inverse variance weighted method
				MR-egger
				Median weighted method
				Generalized methods of moment
				Structural mean model
				Inverse variance weighted method and MR-egger
				Inverse variance weighted method, MR-egger and Median weighted method
				No standard method (Observational estimate)
				Not available/Not clear/Not provided/Not applicable
41	v01 Q38
		Methods/ Results	Computation of observational estimate	Yes
			(categorical)	Not available/Not clear/Not provided/Not applicable
41	v01 Q38
		Methods/ Results	Comparison of causal estimate and observational estimate	Durbin-Wu-Hausman test (DWH)
			(categorical)	Over-identification test
				Not available/Not clear/Not provided/Not applicable
41	v01 Q38
		Methods/ Results	Pleiotropic_method	Sargan’s test
			(categorical)	Cochrane’s Q test
				Funnel plot
				Isq
				Eggers regression
41	v01 Q38
		Methods/ Results	Sensitivity analysis_method	Weighted vs. non-weighted genetic scores
			(categorical)	Excluding single SNP at a time
				Excluding functional categories of SNPs
				Excluding SNPs below or above specific threshold of p-vlaue
				Excluding SNPs influenced by pleiotropy
				Excluding SNPs influenced by population stratification
				Excluding SNPs associated with confounders
				Adjusted and non-adjusted regressions
				Excluding proxy SNPs
				Excluding improperly measurements (outcome/exposure)
				Exlcuding SNPs associated with outcome
				Not available/Not clear/Not provided
41	v01 Q38
		Methods/ Results	Mulitple corrections applied when reporting MR analysis with multiple outcomes	Yes
			(categorical)	No
41	v01 Q38
		Methods/ Results	Number of independent tests conducted (continuous)	Number of independent comparisons made in the MR manuscript
41	v01 Q38
		Methods/ Results	Inclusion of a parallel MR analysis (with known causal association) (Positive/Negative controls)	Yes
			(categorical)	No
41	v01 Q38
		Methods/ Results	Pefromed some sort of simulation study to design MR method specific to data	Yes
			(categorical)	No
41	v01 Q38
		Methods/ Results	Use of genetic isntruments of outcome and treating exposure as outcome (Check for bidirectionality in association analysis)	Yes
			(categorical)	No
41	v01 Q38
		Methods/ Results	Power analysis	Suggestive power analysis
			(categorical)	No related analysis
60
		Methods/ Results	Replication cohort/ model validation	Replication cohort
			(categorical)	Model validation
				Both
60
		Results	MR method 1 (categorical)	See Column nol 63 (One of the several MR methods used in the paper employing multiple MR methods)
60
		Results	Reported causal estimate with 95% CI using MR method 1 (numeric)	Reported causal estimate with 95% CI
60
		Results	p-value of reported causal estimate using MR method 1 (numeric)	p-value of reported causal estimate
60
		Results	MR method 2 (categorical)	See Column nol 63 (One of the several MR methods used in the paper employing multiple MR methods)
60
		Results	Reported causal estimate with 95% CI using MR method 2 (numeric)	Reported causal estimate with 95% CI
60
		Results	p-value of reported causal estimate using MR method 2 (numeric)	p-value of reported causal estimate
60
		Results	MR method 3 (categorical)	See Column nol 63 (One of the several MR methods used in the paper employing multiple MR methods)
60
		Results	Reported causal estimate with 95% CI using MR method 3 (numeric)	Reported causal estimate with 95% CI
60
		Results	p-value of reported causal estimate using MR method 3 (numeric)	p-value of reported causal estimate
60
		Results	Units of MR estimate (text)	Units of MR estimate
60
		Results	Specific type of sensitivity analysis (detailed) (text)	e.g. Vitamin D metabolism and Vitamin D synthesis specific genetic instrument
60
		Results	Reported causal estimate for a specific sensitivity analysis with 95% CI (numeric)	Reported causal estimate for a specific sensitivity analysis with 95% CI
60
		Results	Results of sensitivity analysis _p value (numeric)	p-value of reported causal estimate for a specific sensitivity analysis
60
		Results	Specific stratified analysis explored in the current study (detailed) (text)	Phenotypes on the basis of which stratified analysis was performed (eg. Age, gender)
65
		Results	Reported causal estimate within strata with 95% CI (numeric)	Reported causal estimate within strata with 95% CI
65
		Results	p-value of reported causal estimate within the strata (numeric)	p-value of reported causal estimate within the strata
41	v01 Q38
		Results	Our own conclusion on causality based on sensitivity analysis	Retained
			(categorical)	Retained with less no. of SNPs
				Lost
41	v01 Q38
		Results	Final valid causal estimate (numeric)	Causal estimate for the final conclusion of the study
57
		Results	P-value of final valid causal estimate (numeric)	P-value for the causal estimate for the final conclusion of the study
58
