# Supplementary material for: Evaluating the current state of Mendelian randomization studies: a protocol for a systematic review on methodological and clinical aspects using neurodegenerative disorders as outcome
Source: Syst Rev. 2018 Sep 24;7:145. doi: 10.1186/s13643-018-0809-3 (PMC6154408; doi:10.1186/s13643-018-0809-3)
Supplement: Supplementary file 3 — Inclusion and exclusion criteria. (XLSX 9 kb) [file 13643_2018_809_MOESM3_ESM.xlsx]

## Sheet: Sheet1
	Additional file 3
	Inclusion and exclusion criteria
Inclusion criteria
All ethnic groups
All study designs (case-control or cohort)
Both categorical and continuous outcome (neurodegenerative diseases)
All exposures
Exclusion criteria
Studies exploring cognition in healthy controls
Studies employing two stage MR (including use of epigenomics and expression datasets)
Studies employing summary-data-based MR (SMR)
Studies using genetic instruments for conducting regression analysis directly with the outcome
